# Supplementary material for: Stochastic variation in foraging traits within inbred lines of Drosophila
Source: PLoS One. 2025 Jan 16;20(1):e0289864. doi: 10.1371/journal.pone.0289864 (PMC11737734; doi:10.1371/journal.pone.0289864)
Supplement: S1 Table — The SD and CV of foraging traits, as well as the P-values were corrected using jackknife estimation and the FDR, respectively. (XLSX) [file pone.0289864.s004.xlsx]

## Sheet: S1_table
line	date collected	seasonal generation	preference index (PI)	SD of PI	locomotive speed	SD of locomotive speed	CV of locomotive speed	P-value for PI	N
L015	2020-01-14	spring	0.259844	2.46165	-0.692604	0.39479	124.803	0.613495	35
L023	2020-02-12	spring	0.411825	2.07629	-0.626943	0.433425	97.4517	0.0119616	40
L024	2020-02-12	spring	0.655672	1.22576	-0.570023	0.381356	90.1656	0.00324914	30
L025	2020-02-12	spring	0.159249	1.81095	-0.593466	0.335225	80.5526	0.536988	30
L026	2020-02-12	spring	-0.028504	1.67163	-0.670202	0.374034	98.8828	0.941908	40
L027	2020-02-12	spring	0.286319	2.15418	-0.70246	0.342798	105.982	0.536988	40
L028	2020-02-12	spring	0.195142	1.73225	-0.466347	0.486882	91.7635	0.941908	40
L029	2020-02-12	spring	0.783298	2.47011	-0.781078	0.359463	125.609	0.171162	40
L031	2020-02-12	spring	-0.548163	2.74561	-0.854602	0.417026	122.207	0.426662	40
L039	2020-02-27	spring	0.246798	2.40341	-0.708075	0.397544	103.884	1	40
L040	2020-02-27	spring	0.409028	2.21857	-0.777158	0.4146	88.3172	0.426662	40
L042	2020-02-27	spring	0.655945	1.53576	-0.578058	0.286196	82.4229	0.099756	40
L044	2020-02-27	spring	0.684972	2.5275	-0.869611	0.403482	118.398	0.171162	40
L049	2020-02-27	spring	-0.0712772	2.77527	-0.862234	0.360457	126.972	1	40
L050	2020-02-27	spring	0.00920937	2.07615	-0.677625	0.299462	68.7621	1	30
L051	2020-02-27	spring	-0.418646	1.54472	-0.430607	0.428898	74.6315	0.941908	30
L053	2020-02-27	spring	0.138688	1.55705	-0.393992	0.483407	100.779	0.874135	40
L054	2020-02-27	spring	0.107645	2.20909	-0.604314	0.484575	117.859	0.536988	40
L055	2020-02-27	spring	0.149949	2.45352	-0.755174	0.357147	99.075	0.536988	40
L058	2020-02-27	spring	0.642076	2.07212	-0.480383	0.51591	103.911	0.536988	45
L059	2020-02-27	spring	-0.14906	2.53936	-0.758539	0.433399	133.524	0.754372	40
L066	2020-03-06	spring	-0.148318	2.14619	-0.704759	0.370327	106.909	0.754372	40
L075	2020-03-06	spring	0.484435	1.79155	-0.488362	0.394538	84.9938	0.417654	45
L077	2020-03-06	spring	0.443014	1.77613	-0.518021	0.382754	109.722	0.536988	55
L078	2020-03-06	spring	0.469981	1.82952	-0.528023	0.312132	98.1514	0.099756	40
L079	2020-03-06	spring	0.542466	2.16495	-0.599572	0.503337	113.401	0.536988	40
L081	2020-03-06	spring	0.635246	1.84664	-0.566266	0.385278	112.385	0.0133363	55
L082	2020-03-06	spring	0.733579	1.65041	-0.425561	0.304514	62.4335	0.0264624	40
L083	2020-03-06	spring	0.725815	1.72814	-0.505445	0.393466	88.9934	0.0563303	45
L084	2020-03-06	spring	0.0703851	1.12533	-0.257216	0.335033	74.2265	1	40
L085	2020-03-06	spring	0.702449	1.54033	-0.506758	0.311034	67.9584	0.536988	40
L088	2020-03-06	spring	0.873411	1.6363	-0.489872	0.293701	65.1184	0.0264624	40
L091	2020-03-06	spring	0.165071	1.86704	-0.522209	0.44581	102.5	0.426662	40
L097	2020-03-09	spring	1.09292	1.76371	-0.678575	0.318509	75.9391	0.00288269	40
L098	2020-03-09	spring	0.927692	1.82586	-0.616578	0.39517	102.621	0.00288269	45
L099	2020-03-09	spring	0.141076	1.94829	-0.449871	0.359848	71.919	0.291086	40
L101	2020-03-09	spring	0.250076	1.78125	-0.802223	0.30677	78.6523	0.291086	40
L102	2020-03-09	spring	0.802677	1.63754	-0.550205	0.451542	128.437	0.171162	40
L104	2020-03-09	spring	0.576434	1.38811	-0.467828	0.449041	99.4761	0.171162	40
L106	2020-03-09	spring	0.358091	1.5823	-0.442663	0.332007	82.7893	0.099756	45
L110	2020-03-09	spring	0.94496	1.57315	-0.511536	0.361564	86.929	0.0043244	40
L113	2020-03-09	spring	1.08466	1.1606	-0.358646	0.362829	71.5803	1.47e-05	50
L114	2020-03-09	spring	0.723969	1.79186	-0.631287	0.406318	113.747	0.099756	40
L120	2020-03-09	spring	0.909341	1.65786	-0.555325	0.364092	95.2997	0.099756	40
L122	2020-03-09	spring	0.666365	1.89594	-0.547902	0.418052	82.5775	0.099756	40
L130	2020-03-09	spring	0.896502	1.34704	-0.414684	0.438416	73.1789	0.171162	40
L131	2020-03-09	spring	0.930585	1.87548	-0.526239	0.400203	118.043	0.00288269	40
L135	2020-04-02	spring	0.634858	1.77044	-0.67705	0.372573	85.5701	0.941908	40
L137	2020-04-02	spring	0.419534	1.53095	-0.436561	0.368859	119.903	0.536988	40
L355	2020-10-20	autumn	0.307046	1.7841	-0.537194	0.354313	72.579	0.536988	40
L384	2020-10-26	autumn	0.559404	1.57486	-0.505498	0.305145	62.3429	0.099756	45
L385	2020-10-26	autumn	0.760495	1.55151	-0.584098	0.282849	72.3853	0.0043244	40
L387	2020-10-26	autumn	-0.251535	2.43476	-0.543815	0.381992	99.8678	0.941908	40
L389	2020-10-26	autumn	0.926744	1.23295	-0.35059	0.286614	68.2148	0.00288269	45
L500	2020-11-06	autumn	-0.00436443	1.06294	-0.298206	0.266583	101.646	1	40
L508	2020-11-06	autumn	0.610749	1.44957	-0.40648	0.370634	71.6246	0.0563303	45
L510	2020-11-06	autumn	0.36096	1.86663	-0.57865	0.34069	73.0502	0.171162	40
L531	2020-11-09	autumn	0.445008	1.7563	-0.618335	0.287533	100.481	0.426662	40
L533	2020-11-09	autumn	0.359115	2.14806	-0.514276	0.364896	108.735	0.536988	45
L535	2020-11-09	autumn	0.500237	1.50048	-0.491091	0.40481	95.8081	0.0119616	40
L538	2020-11-09	autumn	0.451625	1.33868	-0.35767	0.355552	63.9772	0.291086	40
L539	2020-11-09	autumn	0.677669	1.36912	-0.442517	0.355482	93.4036	0.0043244	40
L541	2020-11-09	autumn	1.23199	1.2301	-0.572577	0.293965	69.3104	1.9e-05	45
L543	2020-11-09	autumn	0.679279	1.73326	-0.635046	0.260718	55.094	0.417654	25
L544	2020-11-09	autumn	0.532059	1.44786	-0.504539	0.376766	81.8181	0.483007	35
L547	2020-11-09	autumn	0.678966	1.75291	-0.478185	0.442182	107.091	0.0563303	50
L551	2020-11-09	autumn	0.861341	1.29652	-0.432227	0.316746	66.7903	0.0264624	40
L552	2020-11-09	autumn	0.540654	1.82571	-0.460435	0.327484	101.447	0.184329	35
L556	2020-11-09	autumn	0.700012	1.50856	-0.488343	0.353479	77.6684	0.0043244	40
L591	2020-11-09	autumn	0.614817	1.48782	-0.366182	0.314507	74.202	0.426662	40
